# Supplementary material for: Mild and Efficient One-Step Synthesis of Nitrogen-Doped Multistage Porous Carbon for High-Performance Supercapacitors
Source: Molecules. 2023 Dec 17;28(24):8136. doi: 10.3390/molecules28248136 (PMC10745835; doi:10.3390/molecules28248136)
Supplement: Supplementary file 1 [file molecules-28-08136-s001.zip]

Archive with 1 entries (1 files):
- molecules-2750841-supplementary.pdf
